# Supplementary material for: A Systematic Review of Worldwide Consumption of Ultra-Processed Foods: Findings and Criticisms
Source: Nutrients. 2021 Aug 13;13(8):2778. doi: 10.3390/nu13082778 (PMC8398521; doi:10.3390/nu13082778)
Supplement: Supplementary file 1 [file nutrients-13-02778-s001.zip]

Archive with 1 entries (1 files):
- nutrients-1301497-supplementary.pdf
